# Supplementary material for: Unlocking the molecular basis of wheat straw composition and morphological traits through multi-locus GWAS
Source: BMC Plant Biol. 2022 Nov 8;22:519. doi: 10.1186/s12870-022-03900-6 (PMC9641881; doi:10.1186/s12870-022-03900-6)
Supplement: Supplementary file 7 — Additional file 7: Supplementary Table 1. BLUPs values for the traits under study. [file 12870_2022_3900_MOESM7_ESM.txt]

Taxa	ADF	ADL	SCSb	CELL	TTN	HEM	SPL	FTN	NDF	BIOMASS	GW	HI	PH	SCSa	SCSm
208911	0.210591929	-0.140769672	-0.464788	0.146142351	-0.376490388	-0.146046217	-1.119065371	-0.021933296	-0.002378112	0.130864486	-0.163960988	-0.060582305	19.38845096	0.674241119	-0.190585061
AC-Navigator	-0.274686538	-0.216912629	-0.019957	-0.057639876	0.122660319	0.105006696	-1.038182775	0.010524566	-0.124835645	-0.490017438	-0.348269475	-0.007762387	-20.81882938	0.228680815	-0.190585061
Adamello	-0.605125709	-0.35077686	0.202458	-0.16953633	-0.549273325	0.243026306	-0.4720046	-0.015100062	-0.258829032	-0.428446255	-0.097439051	0.031852552	-19.88377635	0.451460967	-0.190585061
Altar84	-0.046320201	-0.199719058	-0.019957	0.040779997	-0.088518826	0.018149527	-0.310239407	-0.00057944	-0.029886688	-0.279453394	0.318780777	0.048358776	-19.41624983	-0.43965964	-0.190585061
Ambral	-0.288526923	-0.235334312	0.202458	-0.058048258	0.084264111	0.119284586	0.983882134	0.010524566	-0.118624031	0.0326326	0.423751174	0.038455042	-21.28635589	-0.43965964	0.149089662
Amedeo	0.239137721	0.844176321	-0.019957	-0.167494424	0.026669799	-0.310241961	-1.927891334	0.008816257	-0.217122481	-0.289793593	-0.248791716	0.005442593	2.089969883	-0.216879489	-0.190585061
Ancomarzio	0.739121597	0.262051133	-0.242373	0.261714235	0.54501861	0.113335465	-0.795534986	0.027607651	0.935575598	0.624373964	1.334308334	0.068166246	-18.4811968	-0.43965964	0.149089662
Antas	-0.018639433	-0.243931098	-0.019957	0.072225351	-0.242103659	-0.318570731	-0.876417582	-0.008266828	-0.485996629	-0.460406869	-0.011387738	0.038455042	-21.75388241	0.005900663	0.149089662
Appio	-0.165693514	-0.270949566	-0.019957	0.01178493	0.333839465	0.508952022	-0.957300178	0.015649491	0.579738854	0.128514441	-0.195696224	-0.014364876	-18.29418619	0.674241119	0.149089662
Appulo	0.042777272	-0.0732235	-0.242373	0.044455428	-0.376490388	-0.163298669	-2.089656527	-0.013391754	-0.199375012	-0.545008494	-0.412350241	-0.001159897	-7.260560428	0.005900663	-0.190585061
Arcangelo	-0.135417673	-0.322530279	-0.019957	0.043230284	-0.030924514	-0.104402369	-2.170539124	0.000274714	-0.295211342	-0.485317348	0.181464851	0.068166246	-28.76678014	0.228680815	-0.190585061
Arcobaleno	0.349860794	-0.214456405	-0.019957	0.240478412	-0.222905555	-0.357834931	0.013290978	-0.008266828	-0.174528557	-0.121530361	-0.076078796	-0.001159897	-16.14356422	0.005900663	0.149089662
Ares	-0.082651209	-0.25621222	0.202458	0.046088953	0.122660319	0.011605493	0.255938767	0.002837177	-0.067156372	-0.45993686	0.139964927	0.051660021	-18.4811968	0.005900663	-0.190585061
Ariosto	0.105059	-0.157963243	0.046767	0.102037179	-0.45808233	-0.575572765	-0.997741476	-0.014245908	-0.751321283	-0.373220195	0.271177923	0.061563756	-27.83172711	-0.216879489	0.149089662
Arnacoris	-0.780725582	-0.005677329	-0.242373	-0.366784458	0.257047048	0.557139904	-1.199947967	0.010524566	0.029567331	-0.381445353	0.016685741	0.028551307	-21.75388241	0.005900663	-0.190585061
Avispa	0.015961528	-0.354461197	0.424873	0.121231097	-0.01172641	-0.223979705	-0.633769793	0.007107949	-0.326269412	0.015242266	0.415207072	0.048358776	-20.35130286	0.005900663	-0.190585061
Aziziah	-0.336968267	-0.124804213	0.647289	-0.117671915	0.353037569	-0.339987567	-1.523478353	0.008816257	-0.853369226	0.241786616	0.196722176	0.005442593	3.492549429	0.228680815	0.149089662
Baio	-0.282471755	-0.134629111	0.424873	-0.084593037	-0.184509347	0.023503736	-0.310239407	0.001128869	-0.246405804	-0.205191968	0.250427961	0.028551307	-14.27345816	0.451460967	0.149089662
Barcarol	0.002121144	-0.141997784	-0.242373	0.052214671	0.122660319	0.195433337	-1.280830564	0.008816257	0.294004612	0.182565479	0.756971153	0.051660021	-22.68893544	-0.216879489	-0.190585061
Brindur	0.453663675	-0.285686913	0.424873	0.305411025	-0.069320722	-0.378061943	0.175056171	0.00539964	-0.10797555	-0.494247519	-0.307379844	0.018647572	-24.09151499	0.005900663	0.149089662
Cannizzo	-0.033344841	-0.247615434	-0.019957	0.071000207	-0.357292284	0.069311969	-1.280830564	-0.009120982	0.068611762	-0.597649505	-0.467886904	0.015346328	-20.81882938	0.005900663	0.149089662
Canyon	-0.154448202	0.281700929	0.647289	-0.170761474	0.199452736	-0.123439557	-0.876417582	0.014795337	-0.351115868	-0.033638673	0.366993924	0.045057532	-24.09151499	0.005900663	0.149089662
Capeiti-8	-0.334373195	-0.164103804	-0.464788	-0.103378573	0.314641361	0.3114412	-2.130097825	0.004545486	0.121854167	-0.133750596	-0.648533633	-0.037473591	4.427602461	-0.216879489	-0.190585061
Casanova	0.150040249	0.183451952	-0.242373	0.009743024	-0.050122618	0.118094762	-1.280830564	-0.004850211	0.330386922	-0.057609133	0.318170484	0.041756287	-18.01367028	-0.43965964	-0.190585061
Ceedur	0.052292536	-0.067082939	-0.019957	0.046497334	-0.165311243	0.328098739	-0.229356811	-0.002287748	0.542469171	0.565622836	0.56533915	0.012045083	28.73898127	0.897021271	1.168113833
Chiara	-0.49094254	-0.437972827	0.202458	-0.090310374	-0.491679013	0.091918629	-1.523478353	-0.015100062	-0.375962324	-0.536548331	0.000818123	0.035153797	-25.49409453	0.674241119	1.168113833
Ciccio	-0.387139659	-0.202175282	-0.242373	-0.119713821	0.065066007	-0.089529566	-1.523478353	0.003691332	-0.5303653	-0.270993231	-0.124902236	0.002141348	-16.14356422	0.005900663	-0.530259785
Ciclope	-0.366379083	0.068009404	-0.019957	-0.199348159	0.065066007	0.156169138	-1.442595756	0.010524566	-0.152344221	0.132744522	0.151560494	0.012045083	-22.78244074	-0.43965964	0.149089662
Cirillo	-0.635401549	0.071693741	-0.242373	-0.323496049	0.065066007	0.046705308	-0.229356811	0.003691332	-0.492208243	-0.427036228	-0.436151668	-0.011063632	-19.41624983	0.005900663	-0.190585061
Citr-7665	-0.345618507	0.11590578	0.024526	-0.201798446	-0.165311243	0.585695685	-0.310239407	-0.014245908	0.518510088	-0.425156192	-0.708342347	-0.06388355	9.570394131	0.184124785	-0.054715172
Clt.r-11390	0.142255033	0.937512849	0.202458	-0.244678474	-0.510877117	-0.064543257	0.741234345	-0.021079142	0.049089546	0.873478748	0.673361012	0.018647572	25.93382217	0.005900663	0.149089662
Cosmodur	0.191561401	0.264507358	-0.242373	0.002392162	-0.280499867	0.000897075	-1.36171316	-0.004850211	0.198168282	-0.828423937	-0.575908765	-0.011063632	-22.68893544	-0.216879489	-0.190585061
Creso	-0.029019721	-0.17884115	0.202458	0.04527219	0.314641361	-0.120464996	-0.876417582	0.013941183	-0.219784601	-0.105080045	0.139354634	0.021948817	-21.75388241	0.228680815	0.149089662
Dauno	0.33169529	-0.224281302	-0.019957	0.227410213	0.391433777	-0.00624187	-1.260609915	0.020774417	0.331274295	0.411929884	0.614772884	0.028551307	-29.60832787	-0.216879489	-0.190585061
Doral	-0.127632457	-0.261124669	0.647289	0.030570466	0.122660319	-0.185905329	-0.91685888	0.006680871	-0.407907767	-0.67238094	-0.411129655	0.005442593	-19.13573392	0.228680815	0.488764386
Duetto	-0.202889546	-0.220596966	0.647289	-0.022519092	0.141858423	-0.260269344	1.30741252	0.007962103	-0.596030933	0.665734758	1.228727645	0.071467491	-15.67603771	0.005900663	0.488764386
Duilio	-0.010854216	-0.225509414	0.424873	0.069775063	0.161056528	0.259088934	-0.148474215	0.009670411	0.366769232	-0.109310126	-0.441644305	-0.020967366	-22.68893544	0.674241119	0.149089662
Durfort	0.659539389	0.212926645	0.202458	0.240478412	0.180254632	-0.139502184	-1.280830564	0.010524566	0.468817176	-0.41669603	0.066729767	0.045057532	-23.15646196	0.674241119	0.488764386
Dylan	0.248652986	0.411880823	-0.242373	-0.019660423	-0.33809418	-0.39412457	-0.633769793	-0.013391754	-0.324494665	-0.310943999	-0.057770006	0.041756287	-17.54614377	0.674241119	-0.190585061
Enduro	0.565251772	0.516270361	-0.019957	0.095094699	0.199452736	-0.046100982	-1.119065371	0.007107949	0.509636354	-0.019068393	0.163156061	0.021948817	-13.80593164	0.228680815	0.149089662
Exeldur	0.690680253	-0.03392391	0.202458	0.33726476	-0.280499867	-0.511917169	0.498586556	-0.005704365	-0.054733144	-0.863674614	-0.523423567	0.015346328	-32.50699227	0.451460967	0.488764386
Farvento	0.674244797	0.050815833	-0.06444	0.300918832	0.141858423	-0.222194968	1.30741252	-0.003996057	0.369431353	0.258706941	-0.157858058	-0.05067857	26.86887521	-0.885219944	-0.530259785
Fauno	-0.711523662	-0.354461197	-0.019957	-0.218133695	0.050667429	0.6600597	-1.907670685	0.007962103	0.254960181	-0.697761428	-0.701018831	0.012045083	-23.15646196	0.228680815	0.149089662
Fenix	0.426847931	-0.161647579	0.647289	0.255180136	-0.645263846	0.068717057	-1.604360949	-0.021079142	0.540694424	-0.697291418	0.068560646	0.041756287	-18.94872332	0.005900663	0.149089662
Fiore	0.493454779	0.022569252	0.202458	0.225368307	-0.4340847	0.294783661	-2.25142172	-0.013391754	0.946224079	-0.480147248	0.457317289	0.09787745	-17.54614377	0.005900663	-0.190585061
Fortore	-0.113792073	-0.020414675	-0.019957	-0.051105777	-0.126915034	0.246000867	-0.229356811	0.000274714	0.250523314	0.014302248	0.692280095	0.054961266	-18.94872332	0.897021271	1.84746328
Gianni	0.630993596	-0.121119876	-0.019957	0.338081523	0.045867903	0.321554706	-1.442595756	0.004545486	1.127248257	-0.066539305	0.579986182	0.061563756	-19.88377635	0.228680815	0.149089662
Giotto	0.79794323	0.399599701	-0.019957	0.243745462	-0.10771693	-0.077631324	-1.038182775	0.002837177	0.70308376	-0.104140027	0.708758006	0.08467247	-20.35130286	-0.43965964	0.149089662
Granizo	-0.448556364	-0.570608946	-0.019957	-0.026194523	0.429829985	-0.14128692	0.013290978	0.020774417	-0.670570301	0.316988061	0.360890994	0.018647572	-20.35130286	0.228680815	-0.190585061
Grazia	0.088623544	0.011516242	-0.019957	0.037921328	-0.030924514	-0.100832897	0.094173574	-0.001433594	-0.059170011	-0.260183024	-0.107203739	0.002141348	-19.88377635	-0.216879489	-0.190585061
Grecale	-0.175208778	-0.396217012	-0.019957	0.048947621	0.041068377	-0.195423923	-0.512445898	0.007107949	-0.480672388	-0.499417618	-0.198137396	0.028551307	-20.25779756	0.005900663	0.149089662
Grifoni	-0.467586892	-0.268493342	0.424873	-0.131148496	-0.395688492	0.585100773	-0.714652389	-0.016808371	0.393390435	-0.070299377	-0.366578265	-0.027569856	2.089969883	-0.216879489	0.149089662
Hymera	-0.43039086	-0.259896556	-0.464788	-0.116855153	-0.395688492	0.22993824	-1.119065371	-0.015100062	-0.098214442	-0.012958276	-0.257946111	-0.024268611	1.154916852	-0.216879489	-0.530259785
Imhotep	0.033262008	-0.236562424	-0.242373	0.094277936	0.429829985	-0.356645106	-0.391122004	0.014795337	-0.498419857	-0.433616355	-0.0321377	0.051660021	-16.61109074	-0.216879489	-0.258520006
Iride	0.707115709	-0.079364061	-0.019957	0.360134109	-0.4340847	-0.366758612	-0.310239407	-0.015100062	0.178646066	-0.844404244	-0.443475184	0.054961266	-25.96162105	-0.216879489	0.149089662
Italo	0.675974845	0.013972467	-0.242373	0.314395412	-0.01172641	-0.182335856	-1.847008738	0.003691332	0.421786385	-0.369695127	0.434126155	0.071467491	-24.09151499	0.005900663	0.488764386
K26	-0.536788812	-0.468675632	0.647289	-0.097661236	-0.050122618	0.2525449	0.336821363	0.007107949	-0.183402291	0.26646209	0.521398054	0.038455042	-20.35130286	0.897021271	2.187138004
Kamut	-0.342158411	0.069237516	-0.019957	-0.180562623	-0.856442991	0.160928434	1.145647327	-0.033037302	-0.111525043	0.481021211	0.379199784	0.005442593	27.05588581	-0.216879489	-0.190585061
Karel	0.151770297	-0.008133553	0.202458	0.070183444	-0.299697971	0.226963679	-0.552887196	-0.003996057	0.495438379	-0.683661157	-0.354372405	-0.004461142	-20.35130286	0.451460967	0.149089662
Kiperounda	0.119764409	0.348018988	-0.019957	-0.055189589	-0.069320722	-0.893255835	-0.552887196	-0.001433594	-1.210093343	0.097963854	0.257141184	0.008743838	-0.247662695	-0.885219944	-0.530259785
Kronos	0.482209467	0.119590117	-0.019957	0.187797235	-0.549273325	-0.175791823	0.660351749	-0.015954216	0.232775845	-0.624675024	-0.163960988	0.035153797	-23.15646196	0.005900663	-0.190585061
L092	0.452798651	0.106080883	0.424873	0.178404467	-0.184509347	0.211495964	0.579469152	-0.014245908	0.771411514	-0.87025474	-0.642430703	-0.011063632	17.5183449	0.005900663	-0.530259785
L252	0.149175225	0.302578836	-0.242373	-0.030278335	-0.146113138	0.203167195	0.175056171	-0.005704365	0.456393948	0.630484081	0.196111883	-0.037473591	27.80392824	0.228680815	-0.190585061
Lambro	-0.15185313	-0.141997784	-0.242373	-0.020477186	-0.299697971	0.127018444	-0.997741476	-0.012110522	0.034004198	-0.698701446	-1.068415219	-0.05067857	-3.052821788	0.117290739	-0.190585061
Langdon	0.333425338	0.162574044	-0.242373	0.103262323	0.21865084	-0.178171472	0.094173574	0.002837177	0.084584483	0.160475055	0.155832545	-0.011063632	24.06371611	-0.43965964	-0.530259785
Latino	0.53238086	-0.160419467	0.469356	0.304594263	1.082565525	-0.463134375	-0.957300178	0.049815661	-0.145245234	1.120233487	1.918358738	0.09127496	-22.68893544	0.005900663	0.149089662
Latinur	-0.515163212	-0.092873296	0.202458	-0.212824739	0.180254632	0.196623161	-1.36171316	0.009670411	-0.234869949	-0.606109667	-0.350100354	0.025250062	-25.49409453	0.228680815	0.149089662
Lucanica	-0.22105505	-0.232878088	-0.197889	-0.027419666	0.237848944	0.142486159	1.711825501	0.000274714	-0.01480134	0.313697998	0.136303169	-0.014364876	30.14156081	-0.885219944	-0.190585061
Martino	-0.109466953	-0.199719058	0.202458	0.014643599	-0.184509347	-0.13831236	-1.119065371	-0.00057944	-0.319170425	-0.393195578	0.138744341	0.048358776	-24.4655362	-0.662439792	-0.190585061
Messapia	0.489129659	0.005375681	-0.019957	0.228635357	0.007471695	0.025288472	-1.199947967	0.008816257	0.538919677	0.140264667	0.543368602	0.048358776	-16.14356422	-0.216879489	-0.530259785
Mexicali-75	-0.235760458	-0.149366457	0.202458	-0.065807501	-0.299697971	0.166282644	-0.957300178	-0.009120982	0.006495622	-0.514927916	-0.360475335	0.008743838	-21.28635589	0.228680815	0.149089662
MG-4387	-0.313612619	0.047131496	-0.464788	-0.163818993	-0.030924514	0.237077185	-0.795534986	-0.013818831	0.031342078	-0.106725077	-0.850540617	-0.083691019	25.74681157	-0.305991549	-0.122650116
MG-5350	-0.68730299	-0.26726523	0.202458	-0.235694087	1.351338983	0.022313911	-0.552887196	0.04554489	-0.671457674	0.200425822	-0.070586159	0.005442593	-14.74098468	0.273236846	-0.122650116
MG-5416-1	-0.343888459	0.162574044	-0.286856	-0.220583982	0.237848944	0.124043883	0.336821363	-0.003996057	-0.167429569	0.332968368	-0.502673605	-0.077088529	15.64823883	0.005900663	-0.258520006
MG15516-1	-0.144932937	0.018884916	-0.420305	-0.075200269	-0.318896076	-0.161513932	1.388295116	-0.015954216	-0.390160299	-0.349954748	-0.368409144	-0.024268611	28.73898127	0.005900663	-0.530259785
MG4328/61	0.0401822	-0.010589778	-0.375822	0.021994461	0.295443256	-0.028848531	0.579469152	0.010524566	-0.001490739	0.147314802	0.147288443	0.002141348	17.05081838	0.095012724	-0.394389895
MG5293/1	-0.671732557	-0.065854827	-0.464788	-0.295726126	2.810394897	-0.046100982	-1.280830564	0.103627379	-0.75842027	0.970770617	-0.52403386	-0.086992264	6.297708523	-0.885219944	-0.530259785
MG5344/1	-0.150123082	0.135555576	-0.464788	-0.116446772	0.180254632	-0.037772212	0.741234345	0.000274714	-0.210023494	0.500291581	0.124707602	-0.024268611	26.40134869	-0.885219944	-0.530259785
MG5444/235	-0.050645321	0.044675272	-0.06444	-0.038445959	-0.126915034	-0.189474802	0.741234345	-0.014672985	-0.3333684	0.075403421	-0.210343257	-0.040774835	20.7910305	-0.038655367	-0.258520006
MG5471/1	-0.059295561	0.040990935	-0.019957	-0.04212139	-0.030924514	-0.35486037	1.792708098	-0.010829291	-0.589819319	0.501231599	0.080156213	-0.040774835	30.60908733	-0.216879489	-0.46232484
MG5473	-0.423969267	-0.141971272	-0.242373	-0.144406866	0.333839465	-0.200486022	2.278003676	0.010524566	-0.748900905	0.520501969	0.034994531	-0.030871101	15.18071232	-0.662439792	-0.530259785
MG5473	-0.191227404	-0.032915681	0.202458	-0.07114135	0.343438517	0.035424172	-1.745905493	0.022055648	-0.136600236	-0.14597083	-0.031527407	0.015346328	-24.18502029	0.897021271	0.149089662
Mida	-0.305827403	-0.224281302	-0.242373	-0.065807501	0.976975953	-0.009216431	0.175056171	0.028888882	-0.327156786	0.424855132	0.137523755	-0.011063632	19.48195626	-0.885219944	-0.530259785
Molise-Sel.-Colli	0.066997944	-0.114979315	-0.242373	0.073858875	-0.222905555	-0.108566754	0.013290978	-0.001433594	-0.092890201	-0.425156192	-0.299446035	-0.011063632	-21.75388241	0.674241119	0.149089662
Neodur	0.119764409	-0.078135949	0.202458	0.082434881	-0.069320722	-0.140097096	-0.957300178	-0.007412674	-0.085791214	-0.491897474	-0.262218162	0.028551307	-20.63181877	0.005900663	-0.190585061
Neolatino	0.143985081	0.1380118	-0.019957	0.021994461	-0.280499867	-0.132958151	-0.714652389	-0.011683445	-0.051183651	-0.362644992	-0.029086235	0.038455042	-22.22140892	0.005900663	-0.190585061
Normanno	0.047967416	-0.173928702	-0.019957	0.080801356	-0.722056262	-0.165678317	-1.604360949	-0.025349913	-0.197600266	-0.504117709	0.151560494	0.054961266	-18.4811968	0.228680815	0.149089662
Ofanto	0.209726905	-0.144454008	0.424873	0.146959113	0.026669799	0.193648601	0.902999538	0.001128869	0.505199487	0.061773159	-0.132225752	-0.014364876	-19.41624983	-0.662439792	-0.190585061
Orfeo	-0.45201646	-0.419551144	-0.019957	-0.078058937	-0.549273325	-0.133553063	1.873590694	-0.018516679	-0.672345048	-0.346194676	0.375538026	0.074768735	-14.27345816	-0.216879489	0.149089662
Orobel	-0.030749769	-0.253755995	-0.242373	0.065691251	-0.453282804	0.013985142	-0.876417582	-0.012537599	-0.011251846	-1.041103021	-0.681489455	0.018647572	-20.81882938	0.451460967	-0.190585061
Parsifal	-0.191644234	-0.367970431	0.113492	0.031387229	-0.10771693	-0.015760464	-0.067591618	0.001983023	-0.228658335	-0.883414993	-0.735195239	-0.024268611	-18.4811968	0.362348907	0.352894497
PC32	-0.366379083	-0.46744752	0.424873	-0.017618517	-0.4340847	0.049679869	0.498586556	-0.009120982	-0.301422956	-0.472157095	-0.08096114	0.031852552	-16.14356422	0.674241119	1.168113833
Pedroso	0.04883244	-0.353233084	-0.464788	0.140425014	0.794593964	-0.100832897	1.550060309	0.014795337	-0.109750297	-0.511637853	-0.607033709	-0.040774835	15.64823883	0.005900663	-0.530259785
PI-115816	-0.024694601	-0.121119876	0.046767	0.02852856	0.54501861	-0.423870176	-0.290018758	0.004545486	-0.649273339	-1.257307174	-1.570076067	-0.123305958	-5.109938456	0.005900663	-0.190585061
PI-127106	-0.250465866	0.016428691	1.092119	-0.123389252	-0.414886596	-0.226954265	0.094173574	-0.021933296	-0.59514356	-0.099439937	-0.132836045	0.005442593	24.53124263	0.897021271	1.84746328
PI-134946	0.059212728	0.572763523	-0.464788	-0.162593849	-0.472480909	0.04432566	0.175056171	-0.02278745	0.126291034	0.316518052	0.250427961	-0.001159897	40.89467067	0.005900663	-0.530259785
PI-157983	0.360241082	0.416793272	-0.242373	0.031387229	-0.779650574	0.025883384	-1.766126142	-0.029620684	0.417349518	0.195725732	0.318170484	-0.024268611	35.28435248	0.005900663	-0.190585061
PI-157985	0.899151038	0.24362945	0.157975	0.343390479	0.122660319	-0.497044366	1.30741252	-0.008266828	0.172434452	0.455640724	0.167428112	-0.007762387	29.6740343	-0.885219944	-0.190585061
PI-173503	-0.024694601	-0.006905441	-0.019957	-0.013534705	0.525820506	0.483965713	-2.332304316	0.0173578	0.695984773	0.043442807	0.022178378	-0.004461142	-4.455401334	0.897021271	0.149089662
PI-184526	-0.022099529	0.146608586	0.202458	-0.05886502	0.276245152	0.206736667	1.30741252	0.00539964	0.286018251	1.428559408	0.970573704	-0.001159897	27.33640172	0.451460967	0.82843911
PI-185723	-0.132822601	0.169942718	0.202458	-0.11930544	-0.357292284	-0.256104959	-1.119065371	-0.018516679	-0.518829445	0.285967465	-0.145041905	-0.017666121	45.56993583	0.897021271	0.82843911
PI-191104	0.624073404	0.384862354	-0.242373	0.166561412	-0.242103659	0.222204382	-0.148474215	-0.012537599	0.971070535	0.469740994	-0.033968579	-0.037473591	35.28435248	0.005900663	-0.190585061
PI-191145	-0.010854216	0.099940321	-0.242373	-0.038445959	-0.376490388	0.34237663	1.408515765	-0.016381294	0.498987873	0.702865471	-0.01993184	-0.04407608	49.31014795	0.005900663	0.149089662
PI-191203	0.646564029	0.592413318	0.202458	0.11224671	0.21865084	0.134157389	1.145647327	0.00539964	0.86369835	0.567972881	-0.066314108	-0.040774835	22.19361005	-0.216879489	0.149089662
PI-191599	0.090353592	0.2988945	-0.464788	-0.056823114	-0.280499867	-0.288230213	0.822116942	-0.026204067	-0.336917893	0.15812501	-0.25977699	-0.034172346	23.12866308	-0.216879489	-0.530259785
PI-192641	0.003851192	-0.094101408	-0.242373	0.033020754	0.122660319	0.14843528	-0.876417582	0.004545486	0.225676858	0.790757159	0.703875662	-0.004461142	17.05081838	0.005900663	-0.530259785
PI-192658	-0.220190026	0.284157153	0.424873	-0.198531396	0.161056528	0.356654521	1.550060309	0.006253794	0.30642784	1.540891566	0.307795503	-0.034172346	38.55703809	0.451460967	0.488764386
PI-221423	0.280658874	0.736102447	-0.242373	-0.11236296	-0.318896076	-0.243611804	-1.280830564	-0.017662525	-0.076030106	-0.208482031	-0.406247311	-0.034172346	25.46629566	-0.662439792	-0.530259785
PI-223171	-0.153583178	0.11590578	-0.019957	-0.111137816	0.276245152	-0.212676374	2.035355887	0.010524566	-0.483334508	0.575963034	-0.018100961	-0.053979815	7.232761554	0.005900663	-0.190585061
PI-254206	-0.390599755	-0.300424259	-0.019957	-0.075200269	-0.184509347	-0.375087382	6.807429072	-0.00655852	-0.959854037	0.419920038	-0.171894797	-0.037473591	36.68693203	0.674241119	1.168113833
PI-266846	0.137929913	0.43767118	-0.242373	-0.080917606	-0.069320722	0.201382458	2.358886272	-0.00655852	0.433322239	0.73717613	-0.198137396	-0.060582305	31.07661385	-0.216879489	-0.530259785
PI-272564	-0.163098442	0.190820625	-0.019957	-0.136457451	0.468226194	-0.645772395	0.094173574	0.026753496	-1.130229735	0.199015795	0.448773187	0.031852552	-22.22140892	-0.216879489	0.149089662
PI-278350	-0.298042187	-0.288143137	0.424873	-0.044980059	-0.069320722	0.060388287	4.704481567	-0.010829291	-0.216235107	0.532722204	0.133861997	-0.020967366	37.15445855	0.674241119	0.488764386
PI-278647	0.373216442	1.007515245	-0.464788	-0.154426225	0.583414818	0.111550729	1.30741252	0.0173578	0.548680785	-0.061839215	-0.410519362	-0.05067857	12.37555322	-0.216879489	-0.530259785
PI-283888	-0.276416586	0.069237516	-0.464788	-0.153201081	-0.4340847	0.431018535	0.336821363	-0.025349913	0.358782872	-0.022828465	-0.555769096	-0.05067857	32.47919339	0.005900663	-0.530259785
PI-286075	-0.113792073	0.029937925	0.424873	-0.063765595	-0.280499867	-0.102617633	0.19527682	-0.007839751	-0.269477513	0.658214614	0.766125548	0.025250062	16.58329186	0.674241119	0.82843911
PI-286547	0.173395897	0.123274453	-0.464788	0.040371616	-0.645263846	0.256114373	1.30741252	-0.027058222	0.559329266	-1.035227909	-0.899364057	-0.05067857	9.102867616	-0.216879489	-0.530259785
PI-289606	0.177721017	-0.25621222	-0.019957	0.169011699	-0.222905555	0.146650544	0.094173574	-0.019370833	0.401376796	0.929879831	0.471354028	-0.027569856	28.27145475	0.005900663	-0.190585061
PI-290512	0.508160187	0.524867146	-0.464788	0.06528287	-0.174910295	-0.226954265	5.452645583	-0.006985597	0.183082934	0.077518462	-0.362916507	-0.053979815	27.80392824	-0.885219944	-0.530259785
PI-290522	-0.643186765	-0.259896556	-0.464788	-0.216908551	0.21865084	-0.14664113	1.792708098	-0.003141903	-0.887089416	0.210766021	-0.95490072	-0.086992264	17.98587141	0.005900663	-0.530259785
PI-306549	0.54968134	0.433986843	0.202458	0.115105378	-0.453282804	0.332263124	0.41770396	-0.021079142	1.059807877	0.334848404	0.191839832	-0.037473591	36.68693203	-0.885219944	-0.530259785
PI-306665	0.386191803	0.16011782	0.424873	0.12899034	-0.030924514	-0.481576651	5.270659741	-0.005704365	-0.322719918	0.058013087	-0.257335818	-0.034172346	33.97527824	0.674241119	1.168113833
PI-330554	-0.326587979	-0.024099012	0.424873	-0.150750794	-0.222905555	0.209711228	0.983882134	-0.009120982	-0.031661435	0.769606753	0.359060115	-0.004461142	19.85597747	0.228680815	0.149089662
PI-330555	-0.087841353	0.004147569	-0.464788	-0.043346534	-0.026124988	0.278126121	1.610722256	-0.002714825	0.324175308	0.949855215	0.156442838	-0.05067857	29.7675396	-0.885219944	-0.530259785
PI-341391	0.002986168	0.242401338	-0.464788	-0.079284081	0.54501861	0.248380516	2.035355887	0.024191034	0.372980846	0.504991671	0.105178226	-0.024268611	25.93382217	-0.885219944	-0.530259785
PI-341800	0.411277499	0.031166038	1.314534	0.183305042	0.084264111	0.026478296	-0.714652389	0.002837177	0.461718189	0.974530689	0.666647789	-0.014364876	29.6740343	0.897021271	1.84746328
PI-349051	-0.256521034	0.317316183	-0.242373	-0.2267097	0.065066007	0.234697537	0.498586556	0.001128869	0.087246604	0.424620128	-0.263438748	-0.077088529	31.54414036	0.005900663	-0.190585061
PI-352487	-0.369839179	0.016428691	-0.242373	-0.180154242	-0.222905555	0.072286529	3.653007814	-0.005704365	-0.27125226	1.225985518	0.469523149	-0.047377325	17.98587141	0.897021271	0.82843911
PI-352488	0.220107193	0.11590578	-0.464788	0.06528287	0.487424298	-0.000292749	1.873590694	0.000274714	0.225676858	0.970300608	-0.163350695	-0.073787284	41.8297237	-0.216879489	-0.530259785
PI-352489	-0.427795788	0.211698533	-0.464788	-0.272448397	0.237848944	-0.411971933	1.630942905	-0.00057944	-1.053028247	0.834467999	-0.20485062	-0.080389774	29.6740343	-0.43965964	-0.530259785
PI-352538	0.108519096	-0.197262834	0.113492	0.112655091	-0.069320722	-0.156159723	0.41770396	-0.002287748	-0.121286151	0.822717773	0.032553359	-0.04407608	39.49209112	-0.038655367	-0.258520006
PI-352541	-0.055835465	0.391002915	0.335907	-0.156468131	-0.4340847	0.200787546	-0.443695691	-0.03175607	0.242536953	0.175045335	-0.553938217	-0.093594754	17.98587141	0.76335318	0.081154718
PI-352542	-0.197699402	-0.110066867	0.691772	-0.056414733	-0.395688492	-0.08774483	0.983882134	-0.027912376	-0.3333684	0.221106219	-0.636327773	-0.086992264	9.570394131	0.897021271	1.100178888
PI-352543	-0.291121995	-0.053573705	-0.464788	-0.11930544	-0.261301763	0.235887361	0.365130272	-0.021079142	0.053526414	0.137914622	-0.660739493	-0.093594754	31.07661385	-0.216879489	-0.530259785
PI-352544	0.062672824	0.223979655	-0.019957	-0.042938153	0.305042308	-0.332848622	1.226529923	-0.014245908	-0.43186685	-0.480147248	-1.160569462	-0.113402223	17.98587141	0.005900663	0.149089662
PI-355459	-0.088706377	-0.134629111	0.424873	0.002392162	-0.357292284	-0.24242198	0.255938767	-0.012537599	-0.462037546	0.922829696	0.60378761	-0.001159897	28.27145475	-0.216879489	-0.190585061
PI-362067	0.010771384	0.081518638	-0.242373	-0.026194523	0.21865084	-0.153780075	1.388295116	0.007107949	-0.218009854	-0.212242103	-0.37573266	-0.034172346	9.570394131	0.005900663	-0.530259785
PI-366117	0.431173051	0.333281642	-0.464788	0.092644411	0.449028089	-0.166868141	0.296380065	0.005826717	0.192844041	0.459400796	-0.810871572	-0.077088529	10.03792065	-0.662439792	-0.530259785
PI-387479	0.205401785	0.097484097	-0.464788	0.064057726	0.353037569	-0.359024755	1.226529923	0.001128869	-0.325382039	-0.716561789	-0.693085022	-0.027569856	19.85597747	-0.216879489	-0.530259785
PI-499972	-0.064485705	0.319772407	-0.464788	-0.136865833	0.87138638	0.163902995	2.035355887	0.021628571	0.186632427	-0.593419424	-0.743129048	-0.05067857	-3.987874819	-0.885219944	-0.530259785
PI-532501	-0.137147721	-0.278318239	-0.242373	0.023627986	-0.376490388	-0.035987476	0.801896292	-0.02278745	-0.194050772	0.420390047	0.257751477	-0.020967366	29.6740343	-0.216879489	-0.190585061
PI-56263	-0.132822601	0.125730678	-0.242373	-0.105012098	-0.050122618	-0.041936597	3.814773007	-0.002287748	-0.20913612	0.836818044	-0.052887662	-0.04407608	36.21940552	-0.216879489	-0.190585061
PI-566593	0.101598904	0.068009404	-0.286856	0.021177698	0.372235673	0.067527232	0.983882134	0.013941183	0.205267269	-0.557228729	-0.837724464	-0.053979815	9.102867616	0.362348907	-0.530259785
PI-572849	-0.032479817	0.273104143	-0.420305	-0.10582886	0.756197755	-0.148425866	1.30741252	0.037003347	-0.253504791	-0.380975344	-0.458732509	-0.027569856	11.44050019	0.095012724	-0.530259785
PI-573182	0.449338555	0.136783688	0.869704	0.170236843	-0.438884226	-0.046695894	0.955573226	-0.016381294	0.400489423	0.156714983	0.064898888	-0.024268611	16.11576535	0.005900663	0.149089662
PI-576854	-0.286796875	-0.261124669	-0.242373	-0.044571678	0.372235673	-0.212081462	1.792708098	0.016503645	-0.610228908	0.567972881	0.285214662	-0.037473591	15.18071232	-0.43965964	-0.530259785
PI-623656	-0.029884745	-0.101470081	-0.242373	0.019544174	0.084264111	-0.230523738	2.439768869	0.009670411	-0.374187577	0.260116969	0.224795655	-0.007762387	14.7131858	-0.43965964	-0.190585061
PI-624429	-0.294582091	-0.047433144	0.202458	-0.123389252	-0.414886596	0.160333522	1.30741252	-0.010402214	-0.062719505	0.231916427	0.539096551	0.025250062	24.53124263	0.005900663	0.149089662
PI-67343	0.26681849	-0.172700589	0.647289	0.183305042	-0.222905555	0.284670155	3.086829639	-0.002287748	0.698646893	0.217816156	0.192450125	0.002141348	20.32350399	0.451460967	-0.190585061
PI-68287	0.050562488	0.577675972	-0.375822	-0.168311186	0.122660319	0.024098648	1.30741252	0.002837177	0.088133977	-0.167591246	-0.140769854	-0.014364876	16.58329186	-0.885219944	-0.46232484
PI-70738	0.227027385	-0.025327124	-0.242373	0.119597572	1.600914337	-0.047290806	1.792708098	0.05152397	0.170659706	0.770076762	0.290097006	-0.030871101	24.71825323	-0.885219944	-0.190585061
PI-94755	-0.22105505	-0.044976919	-0.242373	-0.08908523	0.122660319	0.583316037	-2.494069509	0.013941183	0.644517114	-0.299193773	0.14667815	0.035153797	-23.62398847	-0.216879489	-0.530259785
Platani	0.302284474	0.09379976	-0.019957	0.111429947	0.103462215	0.135942126	-0.795534986	0.007962103	0.513185848	0.650224461	1.043198572	0.058262511	-13.80593164	0.228680815	-0.190585061
Plinio	-0.553224269	0.009060018	-0.019957	-0.264280772	-0.126915034	0.105601608	-1.442595756	-0.002287748	-0.409682514	0.185385533	0.131420825	-0.004461142	11.90802671	-0.43965964	-0.530259785
Polesine	-0.021234505	-0.08427651	-0.242373	0.017910649	-0.645263846	-0.183525681	-1.766126142	-0.023641605	-0.294323969	-0.763562691	-0.120630185	0.081371225	-16.61109074	-0.216879489	-0.190585061
PR22D89	0.099003832	0.026253589	-0.019957	0.037921328	0.583414818	-0.010406255	-1.604360949	0.034440885	0.08635923	-0.162891155	0.249207375	0.041756287	-24.09151499	-0.885219944	-0.190585061
Preco	0.444148411	0.340650315	-0.019957	0.091827649	0.237848944	-0.20018322	0.175056171	0.019920262	0.14847537	-0.487667393	-0.107814032	0.025250062	-21.75388241	0.005900663	-0.190585061
Primadur	0.348130746	-0.426919817	-0.242373	0.306227788	0.161056528	-0.328684237	-0.067591618	0.006253794	-0.132822006	-0.195791787	-0.520372102	-0.037473591	-19.41624983	-0.43965964	-0.530259785
Produra	-0.312747595	-0.219368853	0.157975	-0.074383506	-0.453282804	-0.143666569	-0.4720046	-0.012537599	-0.543675901	-0.240912654	0.413986486	0.08467247	-21.75388241	0.674241119	0.149089662
Provenzal	0.445878459	0.156433483	0.869704	0.158802169	-0.030924514	0.212685789	-0.795534986	0.007962103	0.783834742	0.04720288	0.658103687	0.071467491	-15.30201649	0.005900663	0.488764386
Quadrato	0.425117883	-0.123576101	0.736255	0.241703556	-0.33809418	0.187104568	-0.714652389	-0.005704365	0.715506988	-0.106490072	0.348685134	0.035153797	-17.07861725	0.897021271	2.119203059
Quadruro	0.206266809	-0.010589778	-0.019957	0.100812036	-0.376490388	0.33404786	-1.038182775	-0.009975137	0.710182748	-0.747582384	-0.19691681	0.041756287	-24.5590415	0.005900663	0.149089662
Rusticano	-0.064485705	-0.224281302	-0.242373	0.044047047	-0.222905555	-0.303103016	0.175056171	-0.011683445	-0.517942072	-0.40682584	-0.447136942	-0.034172346	10.03792065	-0.216879489	-0.530259785
S99b34	0.079973304	0.167486493	-0.019957	-0.014351467	0.314641361	-0.219220408	-0.714652389	0.013087028	-0.246405804	0.328268277	0.229067706	0.018647572	-21.28635589	0.005900663	-0.190585061
Saadi	0.032396984	-0.129716662	0.202458	0.058340389	-0.088518826	0.002681812	-0.4720046	0.004545486	0.038441065	-0.007788177	0.653831636	0.051660021	-22.22140892	0.005900663	0.149089662
San-Carlo	-0.218459978	0.250998123	-0.019957	-0.186688341	-0.184509347	-0.142476745	0.498586556	-0.003141903	-0.436303717	-0.018128375	0.116773793	0.005442593	-21.75388241	-0.662439792	-0.190585061
Sansone	-0.666542413	-0.318845942	-0.019957	-0.208740927	-0.030924514	-0.185905329	0.013290978	0.004545486	-0.960741411	0.097963854	0.866823894	0.074768735	-25.96162105	0.451460967	-0.190585061
Saragolla	0.161285561	-0.176384926	0.424873	0.134707677	-0.088518826	-0.123439557	-1.766126142	0.000274714	-0.018350834	-0.194851769	-0.0321377	0.025250062	-1.089210423	0.005900663	0.149089662
Sharm-5	0.047102392	-0.146910233	0.202458	0.071000207	-0.050122618	0.12582862	-1.523478353	0.001128869	0.235437966	-0.137040659	-0.185321243	-0.014364876	-17.07861725	-0.216879489	0.149089662
Simeto	-0.325722955	-0.209543956	-0.242373	-0.084593037	0.295443256	0.041946011	0.579469152	0.014795337	-0.272139633	0.315108025	0.434126155	0.025250062	3.492549429	-0.885219944	-0.530259785
Strongfield	0.476154299	0.594869543	-0.019957	0.026895035	0.487424298	0.213875613	-1.442595756	0.025045188	0.807793825	0.295837655	0.55923622	0.025250062	-16.61109074	0.228680815	0.149089662
Svevo	0.133604793	-0.017958451	-0.019957	0.069366682	-0.530075221	-0.203752693	-1.199947967	-0.02278745	-0.166542196	0.020412365	-0.027255356	-0.011063632	23.5961896	0.005900663	-0.530259785
Taganrog	-0.033344841	-0.05111748	1.092119	0.001167019	0.103462215	0.24957034	0.41770396	0.004545486	0.337485909	0.154364938	0.258972063	0.015346328	17.05081838	0.674241119	0.82843911
Timilia	-0.132822601	-0.060942378	-0.242373	-0.04212139	-0.318896076	0.450650635	-1.199947967	-0.009120982	0.53714493	-0.534198286	-0.076078796	0.035153797	-14.74098468	0.005900663	-0.190585061
Tito	0.002121144	0.020113028	-0.019957	-0.005367081	0.199452736	0.372122236	-0.310239407	0.00539964	0.557554519	0.102663945	0.066119474	0.015346328	4.521107764	0.897021271	2.187138004
Trinakria	0.187236281	0.06555318	-0.242373	0.066508014	0.103462215	-0.14961569	-1.927891334	0.010524566	-0.030774062	-0.35841491	0.150339908	0.051660021	-22.22140892	0.228680815	0.149089662
UC1113	-0.145797961	-0.03392391	-0.242373	-0.057639876	-0.491679013	0.385210302	-0.552887196	-0.015954216	0.425335879	-0.537958359	-0.043122974	0.031852552	-17.07861725	-0.43965964	-0.190585061
Valforte	-0.491807564	-0.35077686	-0.242373	-0.115630009	-0.453282804	0.17104194	-0.957300178	-0.012537599	-0.249067924	-0.663450769	-0.445916356	-0.004461142	-19.22923922	0.228680815	0.149089662
Valgerardo	-0.605990733	-0.352004972	-0.019957	-0.165044137	0.007471695	0.410791523	-1.280830564	0.004545486	-0.008589726	0.144964757	0.796029906	0.051660021	-19.88377635	0.005900663	0.149089662
Valnova	0.239137721	-0.013046002	-0.464788	0.117555666	0.161056528	0.124638795	-1.442595756	0.014795337	0.431547492	0.669024822	0.350516013	0.005442593	-18.94872332	-0.216879489	-0.190585061
Varano	0.064402872	-0.040064471	0.202458	0.039963234	-0.376490388	0.159143698	-0.714652389	-0.009120982	0.304653093	-0.538428368	-0.114527255	0.045057532	-17.73315438	0.228680815	0.149089662
Vendetta	0.066997944	0.037306599	0.424873	0.018727411	0.012271221	0.467903086	-1.604360949	0.007535026	0.766087274	-0.000738041	0.30108228	0.035153797	-20.72532407	0.228680815	0.149089662
Vesuvio	-0.259116106	-0.146910233	-0.019957	-0.069482932	0.103462215	0.013985142	-0.148474215	0.01137872	-0.244631057	-0.26206306	0.161935475	0.045057532	-18.94872332	0.005900663	-0.190585061
Virgilio	0.076513208	-0.181297375	-0.242373	0.096728224	0.122660319	-0.193044275	-1.36171316	0.003691332	-0.199375012	-0.635250227	-0.312872481	0.005442593	-22.68893544	0.228680815	0.149089662
West.Bread,881	0.445878459	0.678381173	-0.019957	-0.010676037	0.257047048	-0.39412457	-0.310239407	0.013941183	-0.120398778	-0.615039839	-0.434320789	-0.007762387	-19.69676574	-0.43965964	0.149089662
