# Supplementary material for: Unlocking the molecular basis of wheat straw composition and morphological traits through multi-locus GWAS
Source: BMC Plant Biol. 2022 Nov 8;22:519. doi: 10.1186/s12870-022-03900-6 (PMC9641881; doi:10.1186/s12870-022-03900-6)
Supplement: Supplementary file 10 — Additional file 10: Supplementary Table 4. QTNs comparison with QTL identified in the literature. [file 12870_2022_3900_MOESM10_ESM.xlsx]

## Sheet: Foglio1
Supplementary Table 4. QTNs comparison with QTL identified in the literature
QTN	Chromosome	Trait	Marker Name	Alternative marker name	QTL identified in the literature
Q.Adf-5A	5A	ADF	Kukri_rep_c101981_260	IWB48707	Peleg et al. 2009 - HI; Roncallo et al. 2018 Spikelets/spike; Tzarfati et al. 2014 - Spike HI
Q.Cel-2A	2A	CEL	Ku_c8927_2075	IWB40126	Nigro et al. 2017 - Phenolic acid; Giunta et. al. 2018 - Leaf number; Giunta et al. 2018 - Spikes/plant
Q.Hi-4A	4A	HI	Tdurum_contig42638_383	IWB71318	Malik et al. 2019 - Straw composition; Soriano et. al. 2017 - Biomass; Giunta et al. 2018 - Chaff weight
Q.Biomass-2B.1	2B	BIOMASS	Excalibur_c34937_710	IWB25535	Malik et al. 2019 - Straw composition; Soriano et. al. 2017 - Biomass; Golabadi et al. 2011 - HI
Q.Biomass-4B	4B	BiOMASS	RAC875_c25045_637	IWB55738	Malik et al. 2019 - Straw composition; Milner et al. 2016 - Grain yield; Soriano et al. 2017 - Plant height; Distelfeld_et_al. Spike density; Maccaferri et al. 2016 - Total root number
Q.Ndf-4B.1	4B	NDF	BS00024110_51	IWB7524	Malik et al. 2019 - Straw composition; Soriano et. al. 2017 - Biomass; Giunta et al. 2018 - leaf number; Giunta et al. 2018 - Spikes per plant; Soriano et al. 2017 - Grain yield; Roncallo et al. 2018 - Spikelets per spike/
Q.Scsa-1A.2	1A	SCSa	Tdurum_contig51833_439	IWB72212	Malik et al. 2019 - Straw composition
Q.Scsa-3A	3A	SCSa	RAC875_c3084_415	IWB56532	-
Q.Scsm-4A	4A	SCSm	RAC875_c18732_193	IWB54727	Malik et al. 2019 - Straw composition; Distelfeld et al. - Spike density; Mengistu et al. 2016 - Days to flowering					Days to flowering/Mengistu_et_al__2016
Q.Scsm-6B.3	6B	SCSm	wsnp_BF293311B_Ta_2_3	IWA451	Liu et. al. 2017 - Yellow rust resistance; Letta et al. 2015 - Stem rust resistance; Naz et al. 2012 - Yellow rust resistance
Q.Scsm-6B.4	6B	SCSm	Excalibur_c64119_578	IWB28264	Somers et al. 2006 - Fusarium Head blight resistance
Q.Scsb-2B	2B	SCSb	Excalibur_c10068_1276	IWB21522	Malik et al. 2019 - Straw composition; Liu et al. 2017 - Yellow rust resistance; Laido et al. 2015 - Stem rust resistance; Xu et al. 2013 - Yellow rust resistance
Q.Scsb-3B	3B	SCSb	RFL_Contig3228_2154	IWB64270	Liu et al. 2017 - Yellow rust resistance; Ghavami et al. 2011 - Fusarium Head blight resistance; Roncallo et al. 2018 - Days to flowering					Days to flowering/Roncallo_et_al._2018
Q.Spl-1A.1	1A	SPL	D_GBUVHFX01API9H_416	IWB18556	Malik et al. 2019 - Straw composition; Mengistu et. al. 2016 - Grain yield
Q.Spl-3B	3B	SPL	Tdurum_contig12087_190	IWB67436	-
